# Supplementary material for: rMVP: A Memory-efficient, Visualization-enhanced, and Parallel-accelerated Tool for Genome-wide Association Study
Source: Genomics Proteomics Bioinformatics. 2021 Mar 2;19(4):619–28. doi: 10.1016/j.gpb.2020.10.007 (PMC9040015; doi:10.1016/j.gpb.2020.10.007)
Supplement: Supplementary Table S1 [file mmc5.xlsx]

## Sheet: Sheet1
Table S1 Computation of speed performances of three GWAS models between rMVP and relative software using five simulated datasets
Model/Data Size	Sample size	1000	2000	4000	8000	16000
Time (s)	Marker size	100000	200000	400000	800000	1600000
GLM	PLINK 1.9	49	190	755	3020	12278
	PLINK 2.0(64 threads)	1	3	6	11	22
	rMVP(1 thread)	4	10	41	175	703
	rMVP(4 threads)	4	6	16	58	209
	rMVP(16 threads)	3	5	10	31	99
	rMVP(64 threads)	2	4	8	28	85
MLM	GEMMA	1425	5546	22963	99281	437318
	rMVP(1 thread)	38	272	6107	51565	311785
	rMVP(4 threads)	23	75	2106	16528	91182
	rMVP(16 threads)	17	25	543	4817	36163
	rMVP(64 threads)	16	14	160	1318	10437
FarmCPU	FarmCPU_pkg	285	709	2124	7781	34907
	rMVP(1 thread)	26	77	312	1425	6675
	rMVP(4 threads)	11	26	96	408	1917
	rMVP(16 threads)	7	14	43	151	686
	rMVP(64 threads)	5	11	27	77	430
Note: *, all tests were performed on a Red Hat Enterprise Linux sever with 2.60 GHz Intel(R) Xeon(R) 32CPUs E5-4620 v2, and 512 GB memory.
