# Supplementary material for: rMVP: A Memory-efficient, Visualization-enhanced, and Parallel-accelerated Tool for Genome-wide Association Study
Source: Genomics Proteomics Bioinformatics. 2021 Mar 2;19(4):619–28. doi: 10.1016/j.gpb.2020.10.007 (PMC9040015; doi:10.1016/j.gpb.2020.10.007)
Supplement: Supplementary Table S2 [file mmc6.xlsx]

## Sheet: Sheet1
Table S2 Software version and scripts used in performance test
Software	Version	Scripts for GWAS
PLINK	1.9/2.0	plink --bfile mvp_1 --linear --allow-no-sex --covar plink_pca.eigenvec --out mvp_1_plink
GEMMA	0.95alpha	gemma -bfile mvp_1 -gk 1 -o mvp_1 gemma -bfile mvp_1 -k output/mvp_1.cXX.txt -c gemma.pca.txt -lmm 1 -o mvp_1_gemma
FarmCPU_pkg	1	iGWAS <- FarmCPU(mtY=phenotype, myGD=genotype, myGM=map, CV=CV, maxLoop=5)
rMVP	1.03	iGWAS <- MVP(phe=phenotype, geno=genotype, map=map, CV.GLM=CV, CV.MLM=CV, CV.FarmCPU=CV, priority="speed", ncpus=ncpus, vc.method="BRENT", method=c("GLM", "MLM", "FarmCPU"), maxLoop=5)
