# Supplementary material for: rMVP: A Memory-efficient, Visualization-enhanced, and Parallel-accelerated Tool for Genome-wide Association Study
Source: Genomics Proteomics Bioinformatics. 2021 Mar 2;19(4):619–28. doi: 10.1016/j.gpb.2020.10.007 (PMC9040015; doi:10.1016/j.gpb.2020.10.007)
Supplement: Supplementary Table S3 [file mmc7.xlsx]

## Sheet: Sheet1
Table S3 Parameter details for flexible visualization of GWAS-related information
Parameters of MVP.Report()	Default	Details
MVP	NULL	Data frame or list, includes at least four columns. The first three columns are Marker ID, Chromosome ID, and Physical position. The fourth and following optional columns are P-values or effects of markers
col	col=c("#377EB8", "#4DAF4A", "#984EA3", "#FF7F00")	Vector or matrix. If ‘col’ is a vector, multiple-group GWAS results will use the same color set for plotting points of different Chromosomes, the vector length can be shorter than number of Chromosomes and the colors will be used circularly. If ‘col’ is a matrix, multiple-group GWAS results will be drawn using colors from different rows, NA is allowed in the color matrix, e.g. col = matrix(c("gre…
bin.size	1000000	Number. Number of markers will be counted for each marker window and used for plotting marker density
bin.max	NULL	Number. The maximum marker density value used for plotting marker density. Windows with higher marker density than ‘bin.max’ will use same color
pch	19	Number. Type of points, same as ‘pch’ in <plot> R function
band	1	Number. The space among chromosomes
cir.band	1	Number. The space among circles when plotting Manhattan plot in circular manner
H	1.5	Number. The height for each circle when plotting multiple-group GWAS results using Manhattan plot in circular manner
ylim	NULL	Vector. The range of Y-axis when plotting Manhattan plot, same as "ylim" in <plot> R function
cex.axis	1	Number. The size of Chromosome ID and labels when plotting Manhattan plot in circular manner
plot.type	“b”	Character or Vector, options are “d”, “c”, “m”, “q”, and “b”. if plot.type=“d”, marker density will be plotted; if plot.type="c", Manhattan plot in circular manner will be plotted; if plot.type=“m”, Manhattan plot in rectangular manner will be plotted; if plot.type=“q”, Q-Q plot will be plotted; if plot.type=“b”, both Manhattan plot and Q-Q plot will be plotted
multracks	FALSE	Logical value. If FALSE, multiple-group GWAS results will be plotted on multiple tracks; if TRUE, multiple-group GWAS results will be plotted on a single track
cex	c(0.5, 0.8, 1)	Number or Vector. The size of points, it is the same as “size” in <plot> R function. If it is a vector, the numbers are used to control the point size on Manhattan plot in circular manner, Manhattan plot in rectangular manner, and Q-Q plot, respectively
r	0.3	Number. The radius of the inside circle when plotting Manhattan plot in circular manner
xlab	"Chromosome"	Character. The label of X axis
ylab	expression(-log[10](italic(p)))	Character. The label of Y axis
outward	FALSE	Logical value. If TRUE, all points will be plotted from inside toward outside, otherwise, all points will be plotted from outside toward inside
threshold	NULL	Number or Vector. The cutoff line on Manhattan plot, e.g. Bonfferoni correction More than one significant line can be added on one figure, if threshold=0 or NULL, the threshold line will not be added
threshold.col	“red”	Character or Vector. The colors of threshold lines
threshold.lwd	1	Number or Vector. The widths of threshold lines
threshold.lty	2	Number or Vector. The type of threshold line
amplify	TRUE	Logical value. If TRUE, the points that passed the threshold line will be highlighted
chr.labels	NULL	Vector. The labels for the Chromosome IDs on Manhattan plot in circular manner
signal.cex	0.8	Number. If “amplify” is TRUE, “signal.cex” is used to set the size of significant points
signal.pch	19	Number. If “amplify” is TRUE, users can set the type of significant points
signal.col	“red”	Character. If “amplify” is TRUE, “signal.col” is used to set the color of significant points, if “signal.col” is NULL, the colors of significant points will not be changed
signal.line	NULL	Number. The width of dotted lines used for marking (to mark) significant points
cir.chr	TRUE	Logical value. If TRUE, a band that represents marker density information will be added on Manhattan plot in circular manner
cir.chr.h	1.3	Number. If “cir.chr=TRUE”, it can be used to set the width of marker density band
chr.den.col	c("darkgreen", "yellow", "red")	Character or Vector or NULL. The colors for plotting marker density band on Manhattan plot. If “chr.den.col=NULL”, it will use the colors in parameter “col”
cir.legend	TRUE	Logical value. If TRUE, legends will be added on each circle of Manhattan plot in circular manner
cir.legend.cex	0.8	Number. The size of legend on Manhattan plot in circular manner
cir.legend.col	“grey45”	Character. The color of legends on Manhattan plot in circular manner
LOG10	TRUE	Logical value. If TRUE, the p values of GWAS result will be scaled bylog10
box	FALSE	Logical value. If TRUE, the border line of Manhattan plot will be added
conf.int.col	“grey”	Character. The color of confidence interval on QQ-plot
file.output	TRUE	Logical value. If TRUE, the figures will be generated
outpath	getwd()	Set the output folder
file.type	“jpg”	Character. Options are “jpg”, “pdf”, and “tiff”
dpi	300	Number. Dots per inch for .jpg and .tiff files
Memo	“”	Character. A text marker on output files
verbose	TRUE	Whether to print the messages
